# Supplementary material for: Global estimates of rehabilitation needs and disease burden in tracheal, bronchus, and lung cancer from 1990 to 2019 and projections to 2045 based on the global burden of disease study 2019
Source: Front Oncol. 2023 Jun 29;13:1152209. doi: 10.3389/fonc.2023.1152209 (PMC10344363; doi:10.3389/fonc.2023.1152209)
Supplement: Supplementary file 1 [file DataSheet_1.zip]

Archive with 10 entries (10 files):
- Supplementary Material/Supplementary Material 1.pdf
- Supplementary Material/Supplementary Material 2.pdf
- Supplementary Material/Supplementary Material 3 BAPC model R code- Prevalence.pdf
- Supplementary Material/Supplementary Material 3 BAPC model R code- YLDs.pdf
- Supplementary Material/Supplementary Material 3 BAPC model.pdf
- Supplementary Material/Supplementary Material 4 ARIMA model analysis.pdf
- Supplementary Material/Supplementary Material 4 ARIMA model R code- Prevalence.pdf
- Supplementary Material/Supplementary Material 4 ARIMA model R code- YLDs.pdf
- Supplementary Material/Supplementary Material 5.pdf
- Supplementary Material/Supplementary Material 6.pdf
